# Supplementary material for: Ferumoxytol nanozymes effectively target chronic biofilm infections in apical periodontitis
Source: J Clin Invest. 2024 Nov 26;135(3):e183576. doi: 10.1172/JCI183576 (PMC11785919; doi:10.1172/JCI183576)
Supplement: Supporting data values [file jci-135-183576-s062.xlsx]

## Sheet: Fig1B
			3% H2O2
	Buffer control	6mg/ml	0mg/ml	0.75mg/ml	1.5mg/ml	3mg/ml	6mg/ml
	22000000	19000000	12500	0	0	0	0
	20000000	25000000	14800	0	0	0	0
	13500000	22000000	9500	0	0	0	0
	14500000	13500000	9800	0	0	0	0
	21000000	23000000	15000	0	0	0	0
	22000000	19200000	13000	0	0	0	0

## Sheet: Fig1C
			3% H2O2
	Buffer control	6mg/ml	0mg/ml	0.75mg/ml	1.5mg/ml	3mg/ml	6mg/ml
	65000000	58000000	4850000	450000	71000	0	0
	83500000	64500000	4950000	500000	86000	0	0
	62500000	62500000	4650000	200000	60000	23000	0
	69000000	66300000	11000000	625000	55000	20000	0
	65500000	82500000	11200000	525000	52500	51500	0
	85000000	45000000	8350000	350000	65000	49500	0

## Sheet: Fig1E
	Buffer Control	3% H2O2	FMX/H2O2
	2.28694	5.108	99
	5.26671	2.23319	99.8362
	3.75715	3.19244	99.9678
	2.95804	1.87451	99.6842
	2.69113	4.42858	99.8475
	0.319433	6.93805	97.7679

## Sheet: Fig2A
			3% H2O2
	Buffer Control	6 mg/ml	0 mg/ml	6mg/ml
	9370000	5710000	105000	0
	7860000	11000000	120000	0
	28400000	11900000	18500	0
	37900000	10900000	221000	0
	19900000	39900000	20000	0
	32800000	30400000	130000	0

## Sheet: Fig2B E. faecalis
			3% H2O2
	Buffer Control	6 mg/ml	0 mg/ml	6mg/ml
	7500000	4500000	105000	0
	6000000	10000000	120000	0
	27000000	10500000	18500	0
	35000000	9500000	220500	0
	18000000	37500000	20000	0
	31000000	27500000	130000	0

## Sheet: Fig2B S. gordonii
			3% H2O2
	Buffer Control	6 mg/ml	0 mg/ml	6mg/ml
	1700000	750000	0	0
	1600000	600000	0	0
	1400000	1000000	0	0
	2850000	1100000	0	0
	1900000	1750000	0	0
	1740000	2700000	0	0

## Sheet: Fig2B F. nucleatum
			3% H2O2
	Buffer Control	6 mg/ml	0 mg/ml	6mg/ml
	165000	460000	0	0
	255000	415000	0	0
	35500	400000	0	0
	10000	320000	0	0
	45000	655000	0	0
	13000	160000	0	0

## Sheet: Fig2E
			3% H2O2
	Buffer control	3% NaOCl	0 mg/ml	6 mg/ml
	26700000	435000	303000	9200
	20900000	151000	447000	1900
	27700000	243000	61900	5680
	35900000	198000	117000	2000
	46200000	63100	145000	14200
	20300000	266000	244000	16800
	56200000	76800	19000	4200
	18300000	36400	501000	1500

## Sheet: Fig2F E. faecalis
			3% H2O2
	Buffer Control	NaOCl	0 mg/ml	6 mg/ml
	22000000	408000	290000	6300
	9000000	128000	440000	1400
	24000000	88000	56000	5500
	25400000	103000	104000	2000
	45000000	60000	140000	13800
	20000000	261000	240000	16300
	55000000	73000	9000	2300
	18000000	31000	454000	1300

## Sheet: Fig2F S. gordonii
			3% H2O2
	Buffer Control	NaOCl	0 mg/ml	6 mg/ml
	3000000	27000	13200	2900
	3900000	22000	7000	500
	2800000	95000	5800	180
	2500000	55000	13000	0
	700000	3100	5000	410
	250000	5300	3800	540
	750000	0	10000	1900
	200000	5400	47000	200

[truncated: 22 more sheets: Fig2F F. nucleatum, Fig3A right panel, Fig3B right panel, Fig3C right panel, Fig4C saline, Fig4C NaOCl, Fig4C FMX.H2O2, Fig4D, Fig5A, Fig5C, Fig5D, Fig5F, Fig5H, Fig6B, Fig6C, Fig6E, Fig6F left panel, Fig6F right panel, Supplemental Fig2A, Supplemental Fig2B …]
